# Supplementary material for: Effect of wall type, delayed mortality and mosquito age on the residual efficacy of a clothianidin-based indoor residual spray formulation (SumiShield™ 50WG) in southern Mozambique
Source: PLoS One. 2021 Aug 5;16(8):e0248604. doi: 10.1371/journal.pone.0248604 (PMC8341595; doi:10.1371/journal.pone.0248604)
Supplement: S1 File — (CSV) [file pone.0248604.s002.csv]

	ID_house	participation	age	house_type	month_after_IRS	total_exposed	total_mortality	total_mortality_48	total_mortality_72	total_mortality_96	total_mortality_120
1	1	treated	young	cement	1.5	30	16	22	26	27	29
2	7	treated	young	cement	1.5	30	15	22	27	28	28
3	3	control	young	cement	1.5	30	3	11	14	21	27
4	5	treated	young	cement	1.5	30	25	28	28	30	30
5	11	treated	young	cement	1.5	30	28	30	30	30	30
6	13	control	young	cement	1.5	30	3	5	9	9	10
7	9	treated	young	cement	1.5	30	26	30	30	30	30
8	5	treated	young	cement	2.5	30	19	26	30	30	30
9	3	control	young	cement	2.5	30	3	3	4	7	7
10	7	treated	young	cement	2.5	30	9	19	28	28	28
11	1	treated	young	cement	2.5	30	8	13	20	27	29
12	13	control	young	cement	2.5	30	5	12	22	22	24
13	11	treated	young	cement	1.5	30	11	21	27	27	28
14	9	treated	young	cement	2.5	30	18	23	25	27	27
15	10	treated	young	cement	1.5	30	25	30	30	30	30
16	7	treated	young	cement	3.5	30	12	22	28	30	30
17	5	treated	young	cement	3.5	30	9	18	29	30	30
18	1	treated	young	cement	3.5	30	13	23	29	30	30
19	3	control	young	cement	3.5	30	0	9	24	24	24
20	11	treated	young	cement	3.5	30	6	19	24	29	30
21	10	treated	young	cement	3.5	30	29	29	30	30	30
22	9	treated	young	cement	3.5	28	14	20	27	28	28
23	13	control	young	cement	3.5	28	1	9	14	21	27
24	5	treated	young	cement	4.5	27	22	27	27	27	27
25	7	treated	young	cement	4.5	28	25	28	28	28	28
26	3	control	young	cement	4.5	30	0	7	7	10	11
27	1	treated	young	cement	4.5	30	17	27	27	30	30
28	11	treated	young	cement	4.5	30	8	27	27	30	30
29	10	treated	young	cement	4.5	30	14	27	29	30	30
30	9	treated	young	cement	4.5	30	14	27	30	30	30
31	13	control	young	cement	4.5	30	4	25	26	26	26
32	3	control	young	cement	5.5	30	2	6	9	9	10
33	7	treated	young	cement	5.5	31	15	30	30	31	31
34	5	treated	young	cement	5.5	30	20	30	30	30	30
35	1	treated	young	cement	5.5	30	19	30	30	30	30
36	9	treated	young	cement	5.5	30	16	30	30	30	30
37	13	control	young	cement	5.5	30	1	4	5	5	7
38	11	treated	young	cement	5.5	32	7	28	32	32	32
39	10	treated	young	cement	5.5	30	18	29	29	29	30
40	3	control	young	cement	6.5	30	1	2	3	6	7
41	7	treated	young	cement	6.5	30	21	24	25	27	30
42	5	treated	young	cement	6.5	30	23	27	27	30	30
43	1	treated	young	cement	6.5	30	22	23	27	30	30
44	11	treated	young	cement	6.5	31	9	14	23	26	30
45	13	control	young	cement	6.5	30	1	1	2	3	3
46	10	treated	young	cement	6.5	31	15	22	26	29	29
47	9	treated	young	cement	6.5	31	12	17	27	29	29
48	1	treated	young	cement	8.5	30	12	12	29	29	29
49	5	treated	young	cement	8.5	30	4	6	27	28	29
50	7	treated	young	cement	8.5	30	12	14	21	30	30
51	3	control	young	cement	8.5	30	1	1	4	5	7
52	9	treated	young	cement	7.5	30	8	18	23	28	30
53	10	treated	young	cement	7.5	29	9	16	25	28	28
54	11	treated	young	cement	7.5	30	4	12	22	30	30
55	13	control	young	cement	7.5	30	0	1	6	7	8
56	13	control	young	cement	8.5	30	1	4	5	6	9
57	10	treated	young	cement	8.5	30	6	15	17	24	29
58	9	treated	young	cement	8.5	30	4	17	23	26	29
59	11	treated	young	cement	8.5	30	6	18	20	26	28
60	5	treated	young	cement	8.5	30	23	24	24	27	29
61	1	treated	young	cement	8.5	30	19	22	23	26	27
62	7	treated	young	cement	8.5	30	13	14	18	18	24
63	3	control	young	cement	8.5	30	1	4	5	7	10
64	1	treated	young	cement	9.5	30	8	14	26	27	28
65	7	treated	young	cement	9.5	30	8	12	20	24	27
66	5	treated	young	cement	9.5	30	8	21	25	25	30
67	3	control	young	cement	9.5	30	6	6	6	7	9
68	13	control	young	cement	9.5	30	0	4	6	6	6
69	9	treated	young	cement	9.5	30	4	10	23	24	30
70	10	treated	young	cement	9.5	30	9	12	22	25	28
71	11	treated	young	cement	9.5	30	5	9	25	28	30
72	9	treated	young	cement	11.5	30	3	8	8	9	18
73	11	treated	young	cement	11.5	30	2	7	15	20	23
74	13	control	young	cement	11.5	30	1	3	4	5	5
75	10	treated	young	cement	11.5	30	4	6	13	20	23
76	1	treated	young	cement	11.5	30	2	4	5	8	9
77	7	treated	young	cement	11.5	30	2	4	5	6	14
78	5	treated	young	cement	11.5	30	6	8	8	13	18
79	3	control	young	cement	11.5	30	0	4	4	5	7
80	10	treated	young	cement	12.5	30	1	1	2	6	11
81	11	treated	young	cement	12.5	30	1	2	4	5	15
82	9	treated	young	cement	12.5	30	2	3	5	6	10
83	13	control	young	cement	12.5	30	0	0	0	1	1
84	3	control	young	cement	12.5	30	0	4	5	5	6
85	5	treated	young	cement	12.5	30	4	7	13	23	28
86	1	treated	young	cement	12.5	30	5	7	12	21	22
87	7	treated	young	cement	12.5	30	5	6	14	18	19
88	13	control	young	cement	10.5	30	0	1	3	5	7
89	9	treated	young	cement	10.5	30	1	5	8	10	12
90	10	treated	young	cement	10.5	30	0	8	14	18	19
91	11	treated	young	cement	10.5	30	2	8	15	15	15
92	3	control	young	cement	10.5	30	1	3	4	6	8
93	7	treated	young	cement	10.5	30	18	25	26	30	30
94	1	treated	young	cement	10.5	30	1	2	3	30	30
95	5	treated	young	cement	10.5	30	11	20	22	29	30
