# Supplementary material for: Effect of wall type, delayed mortality and mosquito age on the residual efficacy of a clothianidin-based indoor residual spray formulation (SumiShield™ 50WG) in southern Mozambique
Source: PLoS One. 2021 Aug 5;16(8):e0248604. doi: 10.1371/journal.pone.0248604 (PMC8341595; doi:10.1371/journal.pone.0248604)
Supplement: S2 File — (CSV) [file pone.0248604.s003.csv]

	ID_house	participation	age	house_type	month_after_IRS	total_exposed	total_mortality	total_mortality_48	total_mortality_72	total_mortality_96	total_mortality_120
1	8	treated	young	mud	1.5	30	8	22	26	27	29
2	4	treated	young	mud	1.5	30	16	25	28	28	29
3	6	treated	young	mud	1.5	31	22	30	31	31	31
4	2	control	young	mud	1.5	30	0	1	1	6	11
5	12	treated	young	mud	1.5	30	26	30	30	30	30
6	14	treated	young	mud	1.5	30	29	30	30	30	30
7	15	treated	young	mud	1.5	30	27	29	30	30	30
8	16	control	young	mud	1.5	30	4	7	8	8	8
9	4	treated	young	mud	2.5	30	17	23	28	30	30
10	6	treated	young	mud	2.5	30	18	28	28	30	30
11	2	control	young	mud	2.5	30	3	11	11	11	11
12	4	treated	young	mud	2.5	30	8	18	25	30	30
13	16	control	young	mud	1.5	29	1	17	24	29	29
14	15	treated	young	mud	1.5	30	15	27	30	30	30
15	12	treated	young	mud	1.5	30	15	26	30	30	30
16	14	treated	young	mud	1.5	30	19	29	30	30	30
17	6	treated	young	mud	3.5	30	4	15	23	28	30
18	4	treated	young	mud	3.5	30	7	12	21	30	30
19	8	treated	young	mud	3.5	30	1	15	18	28	30
20	2	control	young	mud	3.5	29	0	3	8	11	11
21	15	treated	young	mud	3.5	29	9	24	29	29	29
22	16	control	young	mud	3.5	30	2	2	8	14	19
23	12	treated	young	mud	3.5	30	7	21	30	30	30
24	14	treated	young	mud	3.5	30	21	28	30	30	30
25	2	control	young	mud	4.5	30	0	3	5	11	13
26	4	treated	young	mud	4.5	29	15	20	25	27	29
27	6	treated	young	mud	4.5	30	2	12	20	24	28
28	8	treated	young	mud	4.5	30	0	1	2	12	21
29	15	treated	young	mud	4.5	30	2	14	22	23	29
30	16	control	young	mud	4.5	31	1	7	12	12	31
31	12	treated	young	mud	4.5	30	8	19	22	24	29
32	14	treated	young	mud	4.5	30	10	15	19	19	27
33	8	treated	young	mud	5.5	30	2	8	15	16	20
34	6	treated	young	mud	5.5	30	5	11	18	19	22
35	4	treated	young	mud	5.5	31	11	26	29	31	31
36	2	control	young	mud	5.5	30	1	4	7	8	9
37	16	control	young	mud	5.5	30	6	6	10	11	12
38	14	treated	young	mud	5.5	30	15	24	27	27	30
39	12	treated	young	mud	5.5	30	17	28	28	30	30
40	15	treated	young	mud	5.5	34	7	26	34	34	34
41	4	treated	young	mud	6.5	30	5	16	28	28	30
42	2	control	young	mud	6.5	30	6	7	8	8	10
43	8	treated	young	mud	6.5	30	1	6	20	27	30
44	6	treated	young	mud	6.5	30	3	10	28	30	30
45	16	control	young	mud	6.5	30	0	2	7	9	9
46	14	treated	young	mud	6.5	30	23	28	29	30	30
47	12	treated	young	mud	6.5	30	22	30	30	30	30
48	15	treated	young	mud	6.5	30	15	28	29	30	30
49	6	treated	young	mud	7.5	30	5	13	25	27	28
50	8	treated	young	mud	8.5	30	2	9	14	18	20
51	4	treated	young	mud	8.5	30	4	21	29	30	30
52	2	control	young	mud	8.5	30	1	3	4	5	5
53	15	treated	young	mud	7.5	30	15	25	27	29	30
54	16	control	young	mud	7.5	30	0	1	3	5	6
55	14	treated	young	mud	7.5	30	20	27	27	30	30
56	12	treated	young	mud	7.5	30	21	26	29	29	29
57	14	treated	young	mud	8.5	30	9	11	15	24	25
58	15	treated	young	mud	8.5	30	11	18	20	27	28
59	12	treated	young	mud	8.5	30	4	12	13	24	29
60	16	control	young	mud	8.5	30	2	2	6	7	8
61	2	control	young	mud	8.5	30	1	2	5	5	7
62	8	treated	young	mud	8.5	30	7	13	20	23	28
63	6	treated	young	mud	8.5	30	6	17	29	30	30
64	4	treated	young	mud	8.5	30	6	13	17	21	23
65	4	treated	young	mud	9.5	30	6	13	20	29	30
66	6	treated	young	mud	9.5	30	4	6	12	21	23
67	2	control	young	mud	9.5	30	0	1	6	8	8
68	8	treated	young	mud	9.5	30	3	16	18	22	28
69	16	control	young	mud	9.5	30	3	6	7	8	9
70	14	treated	young	mud	9.5	30	16	22	26	26	30
71	15	treated	young	mud	9.5	30	13	17	26	27	30
72	12	treated	young	mud	9.5	30	18	24	27	30	30
73	6	treated	young	mud	11.5	30	1	3	9	11	13
74	8	treated	young	mud	11.5	30	9	10	15	16	20
75	2	control	young	mud	11.5	30	1	4	4	5	6
76	4	treated	young	mud	11.5	30	6	10	16	17	18
77	12	treated	young	mud	11.5	30	8	12	16	20	30
78	16	control	young	mud	11.5	30	0	1	3	5	5
79	14	treated	young	mud	11.5	30	6	8	21	26	27
80	15	treated	young	mud	11.5	30	6	16	22	26	29
81	4	treated	young	mud	12.5	30	2	8	12	16	27
82	6	treated	young	mud	12.5	30	0	5	10	17	21
83	8	treated	young	mud	12.5	30	1	4	9	11	22
84	2	control	young	mud	12.5	30	0	0	1	4	5
85	15	treated	young	mud	12.5	30	1	6	12	15	17
86	12	treated	young	mud	12.5	30	2	5	12	14	15
87	16	control	young	mud	12.5	30	1	1	4	4	4
88	14	treated	young	mud	12.5	30	1	2	4	6	7
89	14	treated	young	mud	10.5	30	21	21	30	30	30
90	12	treated	young	mud	10.5	30	9	10	28	30	30
91	16	control	young	mud	10.5	30	0	0	4	8	8
92	15	treated	young	mud	10.5	30	4	5	24	29	30
93	8	treated	young	mud	10.5	30	4	8	11	15	19
94	4	treated	young	mud	10.5	30	4	8	14	18	19
95	6	treated	young	mud	10.5	30	1	2	9	13	16
96	2	control	young	mud	10.5	30	0	2	6	7	8
