# Supplementary material for: Effect of wall type, delayed mortality and mosquito age on the residual efficacy of a clothianidin-based indoor residual spray formulation (SumiShield™ 50WG) in southern Mozambique
Source: PLoS One. 2021 Aug 5;16(8):e0248604. doi: 10.1371/journal.pone.0248604 (PMC8341595; doi:10.1371/journal.pone.0248604)
Supplement: S3 File — (CSV) [file pone.0248604.s004.csv]

	ID_house	participation	age	house_type	month_after_IRS	total_exposed	total_mortality	total_mortality_48	total_mortality_72	total_mortality_96	total_mortality_120
1	9	treated	old	cement	4.5	29	26	29	29	29	29
2	11	treated	old	cement	4.5	30	11	26	29	30	30
3	13	control	old	cement	4.5	30	4	5	8	21	27
4	10	treated	old	cement	4.5	30	28	30	30	30	30
5	3	control	old	cement	5.5	30	2	7	7	13	14
6	7	treated	old	cement	5.5	30	18	30	30	30	30
7	5	treated	old	cement	5.5	30	20	30	30	30	30
8	1	treated	old	cement	5.5	30	17	29	29	29	29
9	9	treated	old	cement	5.5	30	11	29	29	30	30
10	10	treated	old	cement	5.5	30	27	30	30	30	30
11	13	control	old	cement	5.5	30	3	11	12	12	12
12	11	treated	old	cement	5.5	30	7	26	30	30	30
13	3	control	old	cement	6.5	30	1	5	9	13	15
14	7	treated	old	cement	6.5	30	21	25	26	28	30
15	5	treated	old	cement	6.5	30	24	26	28	29	30
16	1	treated	old	cement	6.5	30	22	25	25	30	30
17	11	treated	old	cement	6.5	31	13	16	23	23	30
18	13	control	old	cement	6.5	30	5	7	7	20	20
19	10	treated	old	cement	6.5	30	21	22	29	30	30
20	9	treated	old	cement	6.5	31	17	20	24	28	28
21	1	treated	old	cement	8.5	29	10	15	23	26	27
22	5	treated	old	cement	8.5	30	15	19	21	28	29
23	7	treated	old	cement	8.5	30	10	11	19	24	28
24	3	control	old	cement	8.5	30	0	1	9	9	15
25	9	treated	old	cement	7.5	29	16	29	29	29	29
26	10	treated	old	cement	7.5	30	10	17	28	29	30
27	11	treated	old	cement	7.5	30	19	28	30	30	30
28	13	control	old	cement	7.5	30	1	6	13	14	15
29	13	control	old	cement	8.5	30	3	9	10	11	12
30	10	treated	old	cement	8.5	30	8	19	29	30	30
31	9	treated	old	cement	8.5	30	8	18	24	30	30
32	11	treated	old	cement	8.5	30	8	17	24	29	29
33	5	treated	old	cement	8.5	30	17	20	21	24	26
34	1	treated	old	cement	8.5	30	27	28	28	28	29
35	7	treated	old	cement	8.5	30	11	21	21	24	27
36	3	control	old	cement	8.5	30	6	6	7	9	13
37	13	control	old	cement	9.5	30	2	5	5	8	20
38	9	treated	old	cement	9.5	30	11	15	26	27	30
39	10	treated	old	cement	9.5	30	10	11	26	27	30
40	11	treated	old	cement	9.5	30	9	11	20	26	29
41	13	control	old	cement	11.5	30	2	4	6	7	9
42	10	treated	old	cement	11.5	30	3	10	15	28	28
43	9	treated	old	cement	11.5	30	7	10	11	13	29
44	11	treated	old	cement	11.5	30	3	11	21	24	30
45	7	treated	old	cement	11.5	30	8	8	9	13	25
46	1	treated	old	cement	11.5	30	0	2	4	11	19
47	3	control	old	cement	11.5	30	0	7	7	9	10
48	5	treated	old	cement	11.5	30	11	15	16	18	22
49	9	treated	old	cement	12.5	30	6	7	8	14	21
50	10	treated	old	cement	12.5	30	2	5	7	15	22
51	11	treated	old	cement	12.5	30	2	6	7	13	19
52	13	control	old	cement	12.5	30	0	0	2	4	4
53	3	control	old	cement	12.5	30	3	5	7	8	14
54	7	treated	old	cement	12.5	30	8	14	21	28	30
55	5	treated	old	cement	12.5	30	6	13	20	25	27
56	1	treated	old	cement	12.5	30	3	12	15	30	30
57	13	control	old	cement	10.5	30	2	5	5	6	12
58	9	treated	old	cement	10.5	30	3	5	8	10	13
59	11	treated	old	cement	10.5	30	8	9	14	15	18
60	10	treated	old	cement	10.5	30	11	17	21	24	24
61	5	treated	old	cement	10.5	30	15	24	24	26	30
62	3	control	old	cement	10.5	30	6	11	13	14	14
63	7	treated	old	cement	10.5	30	7	22	23	30	30
64	1	treated	old	cement	10.5	29	9	26	26	29	29
